# Supplementary material for: Characteristics and Biological Activities of a Novel Polysaccharide R1 Isolated from Rubus chingii Hu
Source: Foods. 2024 Nov 25;13(23):3791. doi: 10.3390/foods13233791 (PMC11640516; doi:10.3390/foods13233791)
Supplement: Supplementary file 1 [file foods-13-03791-s001.zip]

Archive with 1 entries (1 files):
- foods-3286543-supplementary.pdf
